# Supplementary material for: Genetic diversity and population structure of Meretrix petechialis in China revealed by sequence-related amplified polymorphism markers
Source: PeerJ. 2020 Mar 25;8:e8723. doi: 10.7717/peerj.8723 (PMC7102500; doi:10.7717/peerj.8723)
Supplement: Supplemental Information 4 [file peerj-08-8723-s004.xls]

## Sheet: rapid
	Me2/Em15-1	Me2/Em15-2	Me2/Em15-3	Me2/Em15-4	Me2/Em15-5	Me2/Em15-6	Me2/Em15-7	Me2/Em15-8	Me2/Em15-9	Me2/Em15-10	Me2/Em15-11	Me2/Em15-12	Me2/Em15-13	Me2/Em15-14	Me2/Em15-15	Me2/Em15-16	Me2/Em15-17			Me3/Em4-1	Me3/Em4-2	Me3/Em4-3	Me3/Em4-4	Me3/Em4-5	Me3/Em4-6	Me3/Em4-7	Me3/Em4-8	Me3/Em4-9	Me3/Em4-10	Me3/Em4-11	Me3/Em4-12	Me3/Em4-13	Me3/Em4-14	Me3/Em4-15	Me3/Em4-16	Me3/Em4-17	Me3/Em4-18	Me3/Em4-19	Me3/Em4-20	Me3/Em4-21			Me4/Em3-1	Me4/Em3-2	Me4/Em3-3	Me4/Em3-4	Me4/Em3-5	Me4/Em3-6	Me4/Em3-7
	190	194	196	198	199	200	203	204	206	208	210	212	214	218	220	222	226			128	132	136	137	138	139	140	142	143	144	145	146	149	150	151	152	153	154	155	156	157			194	196	198	201	202	204	206
FJ1	0	0	0	0	0	0	0	0	0	1	0	0	0	0	0	0	0		FJ1	0	0	0	0	0	0	0	0	0	0	0	0	0	0	0	0	0	0	0	0	0		FJ1	0	0	1	0	0	0	0
FJ2	0	0	0	0	0	0	0	0	0	1	0	0	0	0	0	0	0		FJ2	0	0	0	0	0	0	0	0	0	0	0	1	0	0	0	0	0	0	0	0	0		FJ2	0	0	0	0	0	0	0
FJ3	0	0	0	0	0	0	0	0	0	1	0	0	1	0	0	0	0		FJ3	0	0	0	0	0	0	0	0	0	0	0	1	0	0	0	0	0	0	0	0	0		FJ3	0	0	0	0	0	0	0
FJ4	0	0	0	0	0	0	0	0	0	1	0	0	0	0	0	0	0		FJ4	0	0	0	0	0	0	0	0	0	0	0	1	0	0	0	0	0	0	0	0	0		FJ4	0	0	0	0	0	0	0
FJ5	0	0	0	0	0	0	0	0	0	1	0	0	0	0	0	0	0		FJ5	0	0	0	0	0	0	0	0	0	0	0	1	0	0	0	0	0	0	0	0	0		FJ5	0	0	0	0	0	0	0
FJ6	0	0	0	0	0	0	0	0	0	0	0	0	0	0	0	0	0		FJ6	0	0	0	0	0	0	0	0	0	0	0	1	0	0	0	0	0	0	0	0	0		FJ6	0	0	1	0	1	0	0
FJ7	0	0	0	0	0	0	0	0	0	0	0	0	0	0	0	0	0		FJ7	0	0	0	0	0	0	0	0	0	0	0	1	0	0	0	0	0	0	0	0	0		FJ7	0	0	1	0	1	0	0
FJ8	0	0	0	0	0	0	0	0	0	0	0	0	0	0	0	0	0		FJ8	0	0	0	0	0	0	0	1	0	0	0	1	0	0	0	0	0	0	0	0	0		FJ8	0	0	0	0	0	0	0
FJ9	0	0	0	0	0	0	0	0	0	1	0	0	0	0	0	0	0		FJ9	0	0	0	0	0	0	0	0	0	0	0	0	0	0	0	0	0	0	0	0	0		FJ9	0	0	0	0	0	0	0
FJ10	0	0	0	0	0	0	0	0	0	1	0	0	0	0	0	0	0		FJ10	0	0	0	0	0	0	0	0	0	0	0	0	0	0	0	0	0	0	0	0	0		FJ10	0	0	0	0	0	0	0
FJ11	0	0	0	0	0	0	0	0	0	0	0	0	0	0	0	0	0		FJ11	0	0	0	0	0	0	0	0	0	0	0	0	0	0	0	0	0	0	0	0	0		FJ11	0	0	0	0	0	0	0
FJ12	0	0	0	0	0	0	0	0	0	1	0	0	0	0	0	0	0		FJ12	0	0	1	0	0	0	0	0	0	0	0	0	0	0	0	0	0	0	0	0	0		FJ12	0	0	0	0	0	0	0
FJ13	0	0	0	0	0	0	0	0	0	0	1	0	0	0	0	0	0		FJ13	0	0	0	0	0	0	0	0	0	0	0	0	0	0	0	0	0	0	0	0	0		FJ13	0	0	0	0	0	0	0
FJ14	0	0	0	0	0	0	0	0	0	1	0	0	1	0	0	0	0		FJ14	0	0	1	0	0	0	0	0	0	0	0	1	0	1	0	0	0	0	0	0	0		FJ14	0	0	0	0	1	0	0
FJ15	0	0	0	0	0	0	0	0	0	0	0	0	0	0	0	0	0		FJ15	0	0	0	0	0	0	0	1	0	0	0	0	0	0	0	0	0	0	0	0	0		FJ15	0	0	0	0	0	0	0
FJ16	0	0	0	0	0	0	0	0	0	0	0	0	0	0	0	0	0		FJ16	0	0	0	0	0	0	0	0	0	0	0	0	0	0	0	0	0	0	0	0	0		FJ16	0	0	0	0	0	0	0
FJ17	0	0	0	0	0	0	0	0	0	1	0	0	0	0	0	0	0		FJ17	0	0	0	0	1	0	0	0	0	0	0	0	0	1	0	0	0	0	0	0	0		FJ17	0	0	0	0	0	0	0
FJ18	0	0	0	0	0	0	0	0	0	0	0	0	1	0	0	0	0		FJ18	0	0	0	0	1	0	0	0	0	0	0	0	0	1	0	0	0	0	0	0	0		FJ18	0	0	0	0	0	0	0
FJ19	0	0	0	0	0	0	0	0	0	0	1	0	0	0	0	0	0		FJ19	0	0	0	0	0	0	0	0	0	0	0	1	0	0	0	0	0	0	0	0	0		FJ19	0	0	0	0	0	0	0
FJ20	0	0	0	0	0	0	0	0	0	0	1	0	0	0	0	0	0		FJ20	0	0	0	0	1	0	0	0	0	0	0	1	0	1	0	0	0	0	0	0	0		FJ20	0	0	0	0	0	0	0
FJ21	0	0	0	0	0	0	0	0	0	0	1	0	0	0	0	0	0		FJ21	0	0	0	0	0	0	0	0	0	0	0	1	0	1	0	0	0	0	0	0	0		FJ21	0	0	0	0	1	0	0
FJ22	0	0	0	0	0	0	0	0	0	0	0	0	1	0	0	0	0		FJ22	0	0	0	0	1	0	0	0	0	0	0	1	0	1	0	0	0	0	0	0	0		FJ22	0	0	1	0	0	0	0
FJ23	0	0	0	0	0	0	0	0	0	0	1	0	1	0	0	0	0		FJ23	0	0	0	0	0	0	0	0	0	0	0	0	0	0	0	0	0	0	0	0	0		FJ23	0	0	0	0	0	0	0
FJ24	0	0	0	0	0	0	0	0	0	0	0	0	1	0	0	0	0		FJ24	0	0	0	0	0	0	0	0	0	0	0	1	0	0	0	0	0	0	0	0	0		FJ24	0	0	0	0	0	0	0
FJ25	0	0	0	0	0	0	0	0	0	0	0	0	1	0	0	0	0		FJ25	0	0	0	0	0	0	0	0	0	0	0	1	0	1	0	0	0	0	0	0	0		FJ25	0	0	0	0	0	0	0
FJ26	0	0	0	0	0	0	0	0	0	0	1	0	0	0	0	0	0		FJ26	0	0	0	0	0	0	0	0	0	0	0	0	0	0	0	0	0	0	0	0	0		FJ26	1	0	0	0	0	0	0
FJ27	0	0	0	0	0	0	0	0	0	0	1	0	1	0	0	0	0		FJ27	0	0	0	0	0	0	0	1	0	0	0	1	0	1	0	0	0	0	0	0	0		FJ27	0	0	0	0	0	0	0
FJ28	0	0	0	0	0	0	0	0	0	1	0	0	0	0	0	0	0		FJ28	0	0	0	0	0	0	0	1	0	0	0	1	0	1	0	0	0	0	0	0	0		FJ28	0	0	1	0	0	0	0
FJ29	0	0	0	0	0	0	0	0	0	1	0	0	0	0	0	0	0		FJ29	0	0	0	0	0	0	0	0	0	0	0	1	0	0	0	0	0	0	0	0	0		FJ29	0	0	0	0	0	0	0
FJ30	0	0	0	0	0	0	0	0	0	0	0	0	0	0	0	0	0		FJ30	0	0	0	0	0	0	0	1	0	0	0	1	0	1	0	0	0	0	0	0	0		FJ30	0	0	0	0	0	0	0
GX1	0	0	0	0	0	0	0	0	0	1	0	0	0	0	0	0	0		GX1	0	0	0	0	1	0	0	1	0	0	0	0	1	0	0	0	0	0	0	0	0		GX1	0	0	0	0	0	0	0
GX2	0	0	0	0	0	0	0	0	0	0	0	0	0	0	0	0	0		GX2	0	0	0	0	0	0	0	0	0	0	0	0	1	0	0	0	0	0	0	0	0		GX2	0	0	0	0	0	0	0
GX3	0	0	0	0	0	0	0	0	0	1	0	0	0	1	0	0	0		GX3	0	0	0	0	0	0	0	1	0	0	0	0	1	0	0	0	0	1	0	0	0		GX3	1	0	0	0	0	0	0
GX4	0	0	0	0	0	0	0	0	0	1	0	0	0	0	0	0	0		GX4	0	0	0	0	0	0	0	1	0	0	0	0	1	0	0	0	0	1	0	0	0		GX4	0	0	0	0	0	0	0
GX5	0	0	0	0	0	0	0	0	0	1	0	0	0	0	0	0	0		GX5	0	0	0	0	0	0	0	1	0	0	0	0	1	0	0	0	0	1	0	0	0		GX5	1	0	0	1	0	0	0
GX6	0	0	0	0	0	0	0	0	0	0	0	0	0	0	0	0	0		GX6	0	0	0	0	0	0	0	1	0	0	0	0	1	0	0	0	0	0	0	0	0		GX6	0	0	0	0	0	0	0
GX7	0	0	0	0	0	0	0	0	0	1	0	0	0	1	0	0	0		GX7	0	0	0	0	0	0	0	1	0	0	0	0	1	0	0	0	0	1	0	0	0		GX7	0	0	0	0	0	0	0
GX8	0	0	0	0	0	0	0	0	0	1	0	0	0	0	0	0	0		GX8	0	0	0	0	0	0	0	1	0	0	0	0	0	0	0	0	0	1	0	0	0		GX8	0	0	0	0	0	0	0
GX9	0	0	0	0	0	0	0	0	0	1	0	0	0	0	0	0	0		GX9	0	0	0	0	0	0	0	1	0	0	0	0	1	0	0	0	0	1	0	0	0		GX9	0	0	0	0	0	0	0
GX10	0	0	0	0	0	0	0	0	0	1	0	0	0	0	0	0	0		GX10	0	0	0	0	0	0	0	1	0	0	0	0	1	0	0	0	0	1	0	0	0		GX10	0	0	0	0	0	0	0
GX11	0	0	0	0	0	0	0	0	0	1	0	0	0	0	0	0	0		GX11	0	0	0	0	1	0	0	1	0	0	0	0	1	0	0	0	0	1	0	0	0		GX11	0	0	0	0	0	0	0
GX12	0	0	0	0	0	0	0	0	0	1	0	0	0	0	0	0	0		GX12	0	0	0	0	0	0	0	0	0	0	0	0	1	0	0	0	0	1	0	0	0		GX12	0	0	0	0	0	0	0
GX13	0	0	0	0	0	0	0	0	0	0	0	0	0	0	0	0	0		GX13	0	0	0	0	0	0	0	1	0	0	0	0	1	0	0	0	0	0	0	0	0		GX13	0	0	0	0	0	0	0
GX14	0	0	0	0	0	0	0	0	0	1	0	0	0	1	0	0	0		GX14	0	0	0	0	0	0	0	1	0	0	0	0	1	0	0	0	0	0	0	0	0		GX14	0	0	0	0	0	0	0
GX15	0	0	0	0	0	0	0	0	0	0	0	0	0	0	0	0	0		GX15	0	0	0	0	0	0	0	1	0	0	0	0	0	0	0	0	0	0	0	0	0		GX15	0	0	0	0	0	0	0
GX16	0	0	0	0	0	0	0	0	0	1	0	0	0	1	0	0	0		GX16	0	0	0	0	0	0	0	1	0	0	0	0	1	0	0	0	0	0	0	0	0		GX16	0	0	0	0	0	0	0
GX17	0	0	0	0	0	0	0	0	0	0	0	0	0	1	0	0	0		GX17	0	0	0	0	0	0	0	1	0	0	0	0	1	0	0	0	0	0	0	0	0		GX17	0	0	0	0	0	0	0
GX18	0	0	0	0	0	0	0	0	0	0	0	0	0	0	0	1	0		GX18	0	0	0	0	0	0	0	1	0	0	0	0	0	0	0	0	0	0	0	0	0		GX18	0	0	0	0	0	0	0
GX19	0	0	0	0	0	0	0	0	0	0	0	0	0	0	0	1	0		GX19	0	0	0	0	0	0	0	0	0	0	0	0	1	0	0	0	0	1	0	0	0		GX19	0	0	0	0	0	0	0
GX20	0	0	0	0	0	0	0	0	0	0	0	0	0	0	0	0	0		GX20	0	0	0	0	0	0	0	0	0	0	0	0	1	0	0	0	0	0	0	0	0		GX20	0	0	0	0	0	0	0
GX21	0	0	0	0	0	0	0	0	0	0	0	0	0	0	0	0	0		GX21	0	0	0	0	0	0	0	0	0	0	0	0	1	0	0	0	0	0	0	0	0		GX21	0	0	0	0	0	0	0
GX22	0	0	0	0	0	0	0	0	0	1	0	0	0	0	0	0	0		GX22	0	0	0	0	0	0	0	1	0	0	0	0	1	0	0	0	0	1	0	0	0		GX22	0	0	0	1	0	0	0
GX23	0	0	0	0	0	0	0	0	0	1	0	0	0	0	0	0	0		GX23	0	0	0	0	0	0	0	1	0	1	0	0	1	0	0	0	0	1	0	0	0		GX23	0	0	0	0	0	0	0
GX24	0	0	0	0	0	0	0	0	0	1	0	0	0	0	0	0	0		GX24	0	0	0	0	0	0	0	1	0	0	0	0	1	0	0	0	0	1	0	0	0		GX24	0	0	0	0	0	0	0
GX25	0	0	0	0	0	0	0	0	0	1	0	0	0	1	0	0	0		GX25	0	0	0	0	0	0	0	1	0	0	0	0	1	0	0	0	0	1	0	0	0		GX25	0	0	0	0	0	0	0
GX26	0	0	0	0	0	0	0	0	0	1	0	0	0	1	0	0	0		GX26	0	0	0	0	0	0	0	1	0	1	0	0	1	0	0	0	0	1	0	0	0		GX26	0	0	0	0	0	0	0
GX27	0	0	0	0	0	0	0	0	0	1	0	0	0	1	0	0	0		GX27	0	0	0	0	0	0	0	1	0	0	0	0	1	0	0	0	0	1	0	0	0		GX27	0	0	0	0	0	0	0
GX28	0	0	0	0	0	0	0	0	0	1	0	0	0	1	0	0	0		GX28	0	0	0	0	0	0	0	1	0	0	0	0	1	0	0	0	0	1	0	0	0		GX28	0	0	0	0	0	0	0
GX29	0	0	0	0	0	0	0	0	0	1	0	0	0	1	0	0	0		GX29	0	0	0	0	0	0	0	1	0	0	0	0	1	0	0	0	0	0	0	0	0		GX29	0	0	0	0	0	0	0
GX30	0	0	0	0	0	0	0	0	0	1	0	0	0	0	0	0	0		GX30	0	0	0	0	0	0	0	0	0	0	0	0	0	0	0	0	0	0	0	0	0		GX30	0	0	0	1	0	0	0
PJ1	0	0	0	0	0	0	0	0	0	0	0	0	0	0	0	0	0		PJ1	0	0	0	0	0	0	0	0	0	0	0	0	1	0	0	0	1	0	0	0	0		PJ1	0	0	0	0	0	0	0
PJ2	0	0	0	0	0	0	0	0	0	0	0	0	0	0	0	0	0		PJ2	0	0	0	0	0	0	0	0	0	0	0	0	1	0	0	0	1	0	0	0	0		PJ2	0	0	0	0	0	0	0
PJ3	0	0	0	0	0	0	0	1	0	0	0	1	0	0	0	0	0		PJ3	0	0	0	1	0	1	0	0	1	0	0	0	1	0	0	0	1	0	0	0	0		PJ3	0	0	0	0	0	0	0
PJ4	0	0	0	0	0	0	0	1	0	0	0	0	0	0	0	0	0		PJ4	0	0	0	0	0	1	0	0	1	0	0	0	1	0	0	0	1	0	0	0	0		PJ4	0	0	0	0	0	0	0
PJ5	0	0	0	0	0	0	0	0	0	0	0	0	0	0	0	1	0		PJ5	0	0	0	0	0	0	0	0	1	0	0	0	1	0	0	0	1	0	0	0	0		PJ5	0	0	0	0	0	0	0
PJ6	0	0	0	0	0	0	0	0	0	0	0	0	0	1	0	1	0		PJ6	0	0	0	0	0	0	0	0	0	0	0	0	1	0	0	0	1	0	0	0	0		PJ6	0	0	0	0	0	0	0
PJ7	0	0	0	0	0	0	0	0	0	0	0	0	0	0	0	0	0		PJ7	0	0	0	0	0	0	0	0	0	0	0	0	1	0	0	0	1	0	0	0	0		PJ7	0	0	0	0	0	0	0
PJ8	0	0	0	0	0	0	0	1	0	0	0	0	0	0	0	0	0		PJ8	0	0	0	0	0	0	0	0	1	0	0	0	1	0	0	0	1	0	0	0	0		PJ8	0	0	0	0	0	0	0
PJ9	0	0	0	0	0	0	0	0	0	0	0	0	0	0	0	0	0		PJ9	0	0	0	0	0	0	0	0	1	0	0	0	1	0	0	0	0	0	0	0	0		PJ9	0	0	0	0	0	0	0
PJ10	0	0	0	0	0	0	0	1	0	0	0	0	0	1	0	0	0		PJ10	0	0	0	0	0	0	0	0	0	0	0	0	1	0	0	0	1	0	0	0	0		PJ10	0	0	0	0	0	0	0
PJ11	0	0	0	0	0	0	0	0	0	0	0	0	0	0	0	0	0		PJ11	0	0	0	0	0	0	0	0	1	0	0	0	0	0	0	0	1	0	0	0	0		PJ11	0	0	0	0	0	0	0
PJ12	0	0	0	0	0	0	0	1	0	0	0	0	0	0	0	0	0		PJ12	0	0	0	0	0	0	0	0	0	0	0	0	1	0	0	0	1	0	0	0	0		PJ12	0	0	0	0	0	0	0
PJ13	0	0	0	0	0	0	0	0	0	0	0	0	0	0	0	0	0		PJ13	0	0	0	0	0	0	0	0	1	0	0	0	1	0	0	0	1	0	0	0	0		PJ13	0	0	0	0	0	0	0
PJ14	0	0	0	0	0	0	0	1	0	0	0	1	0	0	0	0	0		PJ14	0	0	0	0	0	0	0	0	1	0	0	0	1	0	0	0	1	0	0	0	0		PJ14	0	0	0	0	0	0	0
PJ15	0	0	0	0	0	0	0	0	0	0	0	0	0	0	0	0	0		PJ15	0	0	0	0	0	0	0	0	1	0	0	0	1	0	0	0	1	0	0	0	0		PJ15	0	0	0	0	0	0	0
PJ16	0	0	0	1	0	0	0	0	0	0	0	0	0	0	0	0	0		PJ16	0	0	0	0	0	0	0	0	1	0	0	0	1	0	0	0	1	0	0	0	0		PJ16	0	0	0	0	0	0	0
PJ17	0	0	0	0	0	0	0	0	0	0	0	0	0	0	0	1	0		PJ17	0	0	0	0	0	0	0	0	0	0	0	0	0	0	0	0	1	0	0	0	0		PJ17	0	0	0	0	0	0	0
PJ18	0	0	0	0	0	0	0	0	0	0	0	0	0	0	0	0	0		PJ18	0	0	0	0	0	0	0	0	0	0	0	0	1	0	0	0	1	0	0	0	0		PJ18	0	0	0	0	0	0	0
PJ19	0	0	0	0	0	0	0	0	0	0	0	1	0	0	0	0	0		PJ19	0	0	0	0	0	0	0	0	1	0	0	0	1	0	0	0	1	0	0	0	0		PJ19	0	0	0	0	0	0	0
PJ20	0	0	0	0	0	0	0	0	0	0	0	0	0	0	0	1	0		PJ20	0	0	0	0	0	0	0	0	1	0	0	0	0	0	0	0	1	0	0	0	0		PJ20	0	0	0	0	0	0	0
PJ21	0	0	0	0	0	0	0	0	0	0	0	1	0	0	0	0	0		PJ21	0	0	0	0	0	0	0	0	1	0	0	0	1	0	0	0	1	0	0	0	0		PJ21	0	0	0	0	0	0	0
PJ22	0	0	0	0	0	0	0	1	0	0	0	0	0	0	0	0	0		PJ22	0	0	0	0	0	0	0	0	0	0	0	0	1	0	0	0	1	0	0	0	0		PJ22	0	0	0	0	0	0	0
PJ23	0	0	0	0	0	0	0	1	0	0	0	0	0	0	0	1	0		PJ23	0	0	0	0	0	0	0	0	1	0	0	0	1	0	0	0	0	0	0	0	0		PJ23	0	0	0	0	0	0	0
PJ24	0	0	0	0	0	0	0	1	0	0	0	0	0	0	0	1	0		PJ24	0	0	0	0	0	0	0	0	0	0	0	0	1	0	0	0	1	0	0	0	0		PJ24	0	0	0	0	0	0	0
PJ25	0	0	0	0	0	0	0	1	0	0	0	1	0	0	0	0	0		PJ25	0	0	0	0	0	0	0	0	0	0	0	0	1	0	0	0	1	0	0	0	0		PJ25	0	0	0	0	0	0	0
PJ26	0	0	0	0	0	0	0	1	0	0	0	0	0	0	0	0	0		PJ26	0	0	0	0	0	0	0	0	0	0	0	0	0	0	0	0	0	0	0	0	0		PJ26	0	0	0	0	0	0	0
PJ27	0	0	0	0	0	0	0	1	0	0	0	1	0	0	0	0	0		PJ27	0	0	0	0	0	0	0	0	0	0	0	0	1	0	0	0	1	0	0	0	0		PJ27	0	0	0	0	0	0	0
PJ28	0	0	0	0	0	0	0	0	0	0	0	1	0	0	0	0	0		PJ28	0	0	0	0	0	0	0	0	0	0	0	0	1	0	0	0	1	0	0	0	0		PJ28	0	0	0	0	0	0	0
PJ29	0	0	0	0	0	0	0	0	0	0	0	0	0	0	0	0	0		PJ29	0	0	0	0	0	0	0	0	0	0	0	0	0	0	0	0	0	0	0	0	0		PJ29	0	0	0	0	0	0	0
PJ30	0	0	0	0	0	0	0	1	0	0	0	1	0	0	0	0	0		PJ30	0	0	0	0	0	0	0	0	0	0	0	0	0	0	0	0	0	0	0	0	0		PJ30	0	0	0	0	0	0	0
SD1	0	0	0	0	0	0	0	0	0	1	0	0	1	0	0	0	0		SD1	0	0	0	0	0	0	0	0	0	0	0	1	0	0	0	1	0	0	0	0	0		SD1	0	0	0	0	0	0	0
SD2	0	0	0	0	0	0	0	0	0	1	0	0	1	0	0	0	0		SD2	0	0	0	0	0	0	0	0	0	0	0	1	0	0	0	1	0	0	0	0	0		SD2	0	0	0	0	0	0	0
SD3	0	0	0	0	0	0	0	0	0	0	0	0	1	0	0	0	0		SD3	0	0	0	0	1	0	0	0	0	0	0	1	0	0	0	0	0	0	1	0	0		SD3	0	0	0	0	0	0	0
SD4	0	0	0	0	0	0	0	0	0	0	0	0	0	0	0	0	0		SD4	0	0	0	0	0	0	0	0	0	0	0	1	0	0	0	1	0	0	0	0	0		SD4	0	0	0	0	0	0	0
SD5	0	0	0	0	0	0	0	0	0	0	0	0	1	0	0	0	0		SD5	0	0	0	0	1	0	0	0	0	0	0	1	0	0	0	1	0	0	0	0	0		SD5	0	0	0	0	0	0	0
SD6	0	0	0	0	0	0	0	0	0	0	0	0	1	0	0	0	0		SD6	0	0	0	0	0	0	0	0	0	0	0	0	0	0	0	0	0	0	0	0	0		SD6	0	0	0	0	0	0	0
SD7	0	0	0	0	0	0	0	0	0	1	0	0	1	0	0	0	0		SD7	0	0	0	0	1	0	0	0	0	0	0	1	0	0	0	1	0	0	0	0	0		SD7	0	0	0	0	0	0	0
SD8	0	0	0	1	0	0	0	0	0	0	0	0	0	0	0	0	0		SD8	0	0	0	0	0	0	0	0	0	0	0	1	0	0	0	0	0	0	0	0	0		SD8	0	0	0	0	0	0	0
SD9	0	0	0	0	0	0	0	0	0	1	0	0	0	0	0	0	0		SD9	0	0	0	0	1	0	0	0	0	0	0	1	0	0	0	1	0	0	0	0	0		SD9	0	0	0	0	0	0	0
SD10	0	0	0	0	0	0	0	0	0	1	0	0	0	0	0	0	0		SD10	0	0	0	0	0	0	0	0	0	0	0	1	0	0	0	0	0	0	0	0	0		SD10	0	0	0	0	0	0	0
SD11	0	0	0	0	0	0	0	0	0	1	0	0	1	0	0	0	0		SD11	0	0	0	0	0	0	0	0	0	0	0	1	0	0	0	1	0	0	0	0	0		SD11	0	0	0	0	0	1	0
SD12	0	0	0	0	0	0	0	0	0	0	0	0	1	0	0	0	0		SD12	0	0	0	0	0	0	0	0	0	0	0	1	0	0	0	1	0	0	0	0	0		SD12	0	0	0	0	0	0	0
SD13	0	0	0	0	0	0	0	0	0	1	0	0	1	0	0	0	0		SD13	0	0	0	0	0	0	0	0	0	0	0	1	0	0	0	0	0	0	0	0	0		SD13	0	0	0	0	0	1	0
SD14	0	0	0	0	0	0	0	0	0	1	0	0	0	0	0	0	0		SD14	0	0	0	0	0	0	0	0	0	0	0	0	0	0	0	0	0	0	0	0	0		SD14	0	0	0	0	0	0	0
SD15	0	0	0	0	0	0	0	0	0	1	0	0	0	0	0	0	0		SD15	0	0	0	0	0	0	0	0	0	0	0	1	0	0	0	1	0	0	0	0	0		SD15	0	0	0	0	0	1	0
SD16	0	0	0	0	0	0	0	0	0	1	0	0	1	0	0	0	0		SD16	0	0	0	0	0	0	0	0	0	0	0	1	0	0	0	1	0	0	0	0	0		SD16	0	0	0	0	0	0	0
SD17	0	0	0	0	0	0	0	0	0	1	0	0	0	0	1	0	0		SD17	0	0	0	0	1	0	0	0	0	0	0	1	0	0	0	1	0	0	0	0	0		SD17	0	0	0	0	0	0	0
SD18	0	0	0	1	0	0	0	0	0	1	0	0	0	0	0	0	0		SD18	0	0	0	0	0	0	0	0	0	0	0	1	0	0	0	1	0	0	0	0	0		SD18	0	0	0	0	0	0	0
SD19	0	0	0	1	0	0	0	0	0	0	0	0	0	0	0	0	0		SD19	0	0	0	0	1	0	0	0	0	0	0	1	0	0	0	1	0	0	0	0	0		SD19	0	0	0	0	0	0	0
SD20	0	0	0	1	0	0	0	0	0	0	0	0	0	0	1	0	0		SD20	0	0	0	0	1	0	0	0	0	0	0	1	0	0	0	0	0	0	0	0	0		SD20	0	0	0	0	0	0	0
SD21	0	0	0	0	0	0	0	0	0	0	0	0	0	0	0	0	0		SD21	0	0	0	0	0	0	0	0	0	0	0	1	0	0	0	0	0	0	0	0	0		SD21	0	0	0	0	0	0	0
SD22	0	0	0	0	0	0	0	0	0	0	0	0	0	0	1	0	0		SD22	0	0	0	0	0	0	0	0	0	0	0	0	0	0	0	0	0	0	0	0	0		SD22	0	0	0	0	0	0	0
SD23	0	0	0	0	0	0	0	0	0	0	0	0	0	0	0	0	0		SD23	0	0	0	0	1	0	0	0	0	0	0	1	0	0	0	1	0	0	0	0	0		SD23	0	0	0	0	0	0	0
SD24	0	0	0	0	0	0	0	0	0	1	0	0	1	0	0	0	0		SD24	0	0	0	0	1	0	0	0	0	0	0	1	0	0	0	1	0	0	0	0	0		SD24	0	0	0	0	0	0	0
SD25	0	0	0	0	0	0	0	0	0	1	0	0	1	0	1	0	0		SD25	0	0	0	0	1	0	0	0	0	0	0	1	0	0	0	1	0	0	0	0	0		SD25	0	1	0	0	0	0	0
SD26	0	0	0	0	0	0	0	0	0	1	0	0	1	0	0	0	0		SD26	0	0	0	0	1	0	0	0	0	0	0	1	0	0	0	1	0	0	0	0	0		SD26	0	0	0	0	0	0	0
SD27	0	0	0	0	0	0	0	0	0	0	0	0	1	0	0	0	0		SD27	0	0	0	0	0	0	0	0	0	0	0	1	0	0	0	0	0	0	0	0	0		SD27	0	0	0	0	0	0	0
SD28	0	0	0	0	0	0	0	0	0	0	0	0	1	0	0	0	0		SD28	0	0	0	0	0	0	0	0	0	0	0	1	0	0	0	0	0	0	0	0	0		SD28	0	0	0	0	0	0	0
SD29	0	0	0	0	0	0	0	0	0	0	0	0	1	0	0	0	0		SD29	0	0	0	0	1	0	0	0	0	0	0	1	0	0	0	1	0	0	0	0	0		SD29	0	0	0	0	0	0	0
SD30	0	0	0	0	0	0	0	0	0	0	0	0	0	0	0	0	0		SD30	0	0	0	0	1	0	0	0	0	0	0	1	0	0	0	0	0	0	0	0	0		SD30	0	0	0	0	0	1	0
DD1	0	0	0	0	0	0	0	0	0	0	0	0	0	0	0	0	0		DD1	0	0	0	0	0	0	0	0	0	0	0	0	0	0	0	0	0	0	0	0	0		DD1	0	0	0	0	0	0	0
DD2	0	0	0	0	0	0	0	0	0	0	0	0	0	0	0	0	0		DD2	0	0	0	0	0	0	0	0	0	0	0	0	0	0	0	0	0	0	0	0	0		DD2	0	0	0	0	0	0	0
DD3	0	0	0	0	0	0	0	0	1	0	0	0	1	0	0	0	0		DD3	0	0	0	0	0	0	0	0	0	0	0	0	0	0	0	0	0	0	0	0	0		DD3	0	0	0	0	0	0	0
DD4	0	0	0	1	0	0	0	0	0	0	0	0	0	0	0	0	0		DD4	0	0	0	0	0	0	0	0	1	0	0	0	1	0	0	0	0	0	0	0	0		DD4	0	0	0	0	0	0	0
DD5	0	1	0	0	0	0	0	0	1	0	0	0	0	0	0	0	0		DD5	0	0	0	0	0	0	0	0	1	0	0	0	1	0	0	0	0	0	0	0	0		DD5	0	0	0	0	0	0	0
DD6	0	0	0	0	0	0	0	0	1	0	0	0	0	0	0	0	0		DD6	0	0	0	0	0	0	0	0	0	0	0	0	1	0	0	0	0	0	0	0	0		DD6	0	0	0	0	0	0	0
DD7	0	0	0	0	0	0	0	0	0	0	0	0	0	0	0	0	0		DD7	0	0	0	0	0	0	0	0	1	0	0	0	1	0	0	0	0	0	0	0	0		DD7	0	0	0	0	0	0	0
DD8	0	0	0	0	0	0	0	0	0	0	0	0	0	1	0	0	0		DD8	0	0	0	0	0	0	0	0	1	0	0	0	1	0	0	0	0	0	0	0	0		DD8	0	0	0	0	0	0	0
DD9	0	0	0	1	0	0	0	0	0	0	0	0	1	0	0	0	0		DD9	0	0	0	0	0	0	0	0	0	0	0	0	1	0	0	0	1	0	0	0	0		DD9	0	0	0	0	0	0	0
DD10	0	0	0	0	0	0	0	0	1	0	0	0	1	0	0	0	0		DD10	0	0	0	0	0	0	0	0	1	0	0	0	1	0	0	0	0	0	0	0	0		DD10	0	0	0	0	0	0	0
DD11	0	0	0	0	0	0	0	0	1	0	0	0	0	1	0	0	0		DD11	0	0	0	0	0	0	0	0	0	0	0	0	1	0	0	0	1	0	0	0	0		DD11	0	0	0	0	0	0	0
DD12	0	0	0	0	0	0	0	0	0	0	0	0	0	0	0	0	0		DD12	0	0	0	0	0	0	0	0	1	0	0	0	1	0	0	0	1	0	0	0	0		DD12	0	0	0	0	0	0	0
DD13	0	0	0	0	0	0	0	0	0	0	0	0	0	0	0	0	0		DD13	0	0	0	0	0	0	0	0	0	0	0	0	1	0	0	0	0	0	0	0	0		DD13	0	0	0	0	0	0	0
DD14	0	0	0	0	0	0	0	0	1	0	0	0	0	0	0	0	0		DD14	0	0	0	0	0	0	0	0	1	0	0	0	1	0	0	0	0	0	0	0	0		DD14	0	0	0	0	0	0	0
DD15	0	0	0	0	0	0	0	0	0	0	0	0	0	0	0	0	0		DD15	0	0	0	0	0	0	0	0	0	0	0	0	1	0	0	0	1	0	0	0	0		DD15	0	0	0	0	0	0	0
DD16	0	0	0	0	0	0	0	0	0	0	0	0	0	0	0	0	0		DD16	0	0	0	0	0	0	0	0	0	0	0	0	0	0	0	0	0	0	0	0	0		DD16	0	0	0	0	0	0	0
DD17	0	0	0	0	0	0	0	0	0	0	0	0	1	1	0	0	0		DD17	0	0	0	0	0	0	0	0	1	0	0	0	1	0	0	0	1	0	0	0	0		DD17	0	0	0	0	0	0	0
DD18	0	0	0	0	0	0	0	0	0	0	0	0	1	1	0	0	0		DD18	0	0	0	0	0	0	0	0	0	0	0	0	1	0	0	0	1	0	0	0	0		DD18	0	0	0	0	0	0	0
DD19	0	0	0	0	0	0	0	0	1	0	0	0	1	1	0	0	0		DD19	0	0	0	0	0	0	0	0	1	0	0	0	1	0	0	0	0	0	0	0	0		DD19	0	0	0	0	0	0	0
DD20	0	0	0	0	0	0	0	0	1	0	0	0	0	1	0	0	0		DD20	0	0	0	0	0	0	0	0	1	0	0	0	1	0	0	0	0	0	0	0	0		DD20	0	0	0	0	0	0	0
DD21	0	0	0	0	0	0	0	0	0	0	0	0	1	0	0	0	0		DD21	0	0	0	0	0	0	0	0	0	0	0	0	1	0	0	0	1	0	0	0	0		DD21	0	0	0	0	0	0	0
DD22	0	0	0	0	0	0	0	0	1	0	0	0	1	1	0	0	0		DD22	0	0	0	0	0	0	0	0	1	0	0	0	1	0	0	0	1	0	0	0	0		DD22	0	0	0	0	0	0	0
DD23	0	0	0	0	0	0	0	0	0	0	0	0	0	1	0	0	0		DD23	0	0	0	0	0	0	0	0	1	0	0	0	1	0	0	0	1	0	0	0	0		DD23	0	0	0	0	0	0	0
DD24	0	0	0	0	0	0	0	0	0	0	0	0	0	0	0	0	0		DD24	0	0	0	0	0	0	0	0	0	0	0	0	1	0	0	0	1	0	0	0	0		DD24	0	0	0	0	0	0	0
DD25	0	0	0	0	0	0	0	0	1	0	0	0	0	0	0	0	0		DD25	0	0	0	0	0	0	0	0	1	0	0	0	1	0	0	0	1	0	0	0	0		DD25	0	0	0	0	0	0	0
DD26	0	0	0	0	0	0	0	0	1	0	0	0	1	0	0	0	0		DD26	0	0	0	0	0	0	0	0	0	0	0	0	0	0	0	0	0	0	0	0	0		DD26	0	0	0	0	0	0	0
DD27	0	0	0	0	0	0	0	0	1	0	0	0	1	0	0	0	0		DD27	0	0	0	0	0	0	0	0	1	0	0	0	1	0	0	0	1	0	0	0	0		DD27	0	0	0	0	1	0	0
DD28	0	0	0	0	0	0	0	0	0	0	0	0	0	0	0	0	0		DD28	0	0	0	0	0	0	0	0	1	0	0	0	1	0	0	0	1	0	0	0	0		DD28	0	0	0	0	1	0	0
DD29	0	0	0	1	0	0	0	0	1	0	0	0	1	0	0	0	0		DD29	0	0	0	0	0	0	0	0	1	0	0	0	1	0	0	0	1	0	0	0	0		DD29	0	0	0	0	0	0	0
DD30	0	0	0	0	0	0	0	0	1	0	0	0	1	0	0	0	0		DD30	0	0	0	0	0	0	0	0	0	0	0	0	1	0	0	0	1	0	0	0	0		DD30	0	0	0	0	0	0	0
HN1	0	0	0	0	0	0	0	0	0	0	1	0	0	0	1	0	0		HN1	0	0	0	0	0	0	1	0	0	0	0	1	0	0	0	0	0	0	0	0	0		HN1	0	0	0	0	0	0	0
HN2	0	0	0	0	0	0	0	0	0	0	0	0	0	0	0	0	0		HN2	0	0	0	0	0	0	0	0	0	0	0	1	0	0	0	0	0	0	0	0	0		HN2	0	0	0	0	0	0	0
HN3	0	0	0	0	0	0	0	0	0	0	0	0	0	0	0	0	0		HN3	0	0	0	0	0	0	0	0	0	0	0	0	0	0	0	0	0	0	0	0	0		HN3	0	0	0	0	0	0	0
HN4	0	0	0	0	0	0	0	0	0	0	1	0	0	0	0	0	0		HN4	0	0	0	0	0	0	1	0	0	0	0	1	0	0	0	0	0	0	0	0	0		HN4	0	0	0	0	0	0	0
HN5	0	0	0	0	1	0	0	0	0	0	0	0	0	0	0	0	0		HN5	0	0	0	0	0	0	1	0	0	0	0	1	0	0	0	0	0	0	0	0	0		HN5	0	0	0	0	0	0	0
HN6	0	0	0	0	0	0	0	0	0	0	1	0	0	0	0	0	0		HN6	0	0	0	0	0	0	0	0	0	0	0	1	0	1	0	0	0	0	0	0	0		HN6	0	0	0	0	0	0	0
HN7	0	0	0	0	0	0	0	0	0	0	0	0	0	0	0	0	0		HN7	0	0	0	0	0	0	1	0	0	0	0	1	0	1	0	0	0	0	0	0	0		HN7	0	0	0	0	0	0	0
HN8	0	0	0	0	0	0	0	0	0	0	0	0	0	0	0	0	0		HN8	0	0	0	0	0	0	1	0	0	0	0	1	0	0	0	0	0	0	0	0	0		HN8	0	0	0	0	0	0	0
HN9	0	0	0	0	0	0	0	0	0	0	1	0	0	0	0	0	0		HN9	0	0	0	0	0	0	0	0	0	0	0	1	0	0	0	0	0	0	0	0	0		HN9	0	0	0	0	0	0	0
HN10	0	0	0	0	0	0	0	0	0	0	1	0	0	0	1	0	0		HN10	0	0	0	0	0	0	1	0	0	0	0	1	0	1	0	0	0	0	0	0	0		HN10	0	0	0	0	0	0	0
HN11	0	0	0	0	0	0	0	0	0	0	1	0	0	0	1	0	0		HN11	0	0	0	0	0	0	1	0	0	0	0	1	0	1	0	0	0	0	0	0	0		HN11	0	0	0	0	0	0	0
HN12	0	0	0	0	0	0	0	0	0	0	0	0	0	0	1	0	0		HN12	0	0	0	0	0	0	0	0	0	0	0	1	0	0	0	0	0	0	0	0	0		HN12	0	0	0	0	0	0	0
HN13	0	0	0	0	0	0	1	0	0	0	0	0	0	0	1	0	1		HN13	0	0	0	0	0	0	1	0	0	0	0	1	0	0	0	0	0	0	0	0	0		HN13	0	0	0	0	0	0	0
HN14	0	0	0	0	0	0	0	0	0	0	0	0	0	0	1	0	0		HN14	0	0	0	0	1	0	0	0	0	0	0	1	0	1	0	0	0	0	0	0	0		HN14	0	0	0	0	0	0	0
HN15	0	0	0	0	0	0	0	0	0	0	1	0	0	0	1	0	0		HN15	0	0	1	0	0	0	1	0	0	0	0	1	0	1	0	0	0	0	0	0	0		HN15	0	0	0	0	0	0	0
HN16	0	0	0	0	0	0	0	0	0	0	0	0	0	0	1	0	0		HN16	0	0	0	0	0	0	1	0	0	0	0	1	0	0	0	0	0	0	0	0	0		HN16	0	0	0	0	0	0	0
HN17	0	0	0	0	0	0	0	0	0	0	0	0	0	0	1	0	0		HN17	0	0	0	0	0	0	1	0	0	0	0	0	0	0	0	0	0	0	0	0	0		HN17	0	0	0	0	0	0	0
HN18	0	0	0	0	0	0	0	0	0	0	1	0	0	0	1	0	0		HN18	0	0	0	0	0	0	1	0	0	0	0	0	0	0	0	0	0	0	0	0	0		HN18	0	0	0	0	0	0	0
HN19	0	0	0	0	0	0	0	0	0	0	1	0	0	0	1	0	0		HN19	0	0	0	0	0	0	0	0	0	0	0	1	0	0	0	0	0	0	0	0	0		HN19	0	0	0	0	0	0	0
HN20	0	0	0	0	1	0	0	0	0	0	0	0	0	0	0	0	0		HN20	0	0	0	0	0	0	1	0	0	0	0	1	0	1	0	0	0	0	0	0	0		HN20	0	0	0	0	0	0	0
HN21	0	0	0	0	0	0	1	0	0	0	0	0	0	0	1	0	0		HN21	0	0	0	0	0	0	0	0	0	0	0	1	0	0	0	0	0	0	0	0	0		HN21	0	0	0	0	0	0	0
HN22	0	0	0	0	0	0	0	0	0	0	1	0	0	0	0	0	0		HN22	0	0	0	0	0	0	1	0	0	0	0	0	0	0	0	0	0	0	0	0	0		HN22	0	0	0	0	0	0	0
HN23	0	0	0	0	0	0	0	0	0	0	0	0	0	0	1	0	0		HN23	0	0	0	0	0	0	1	0	0	0	0	1	0	0	0	0	0	0	0	0	0		HN23	0	0	0	0	0	0	0
HN24	0	0	0	0	0	0	0	0	0	0	1	0	0	0	1	0	0		HN24	0	0	0	0	0	0	1	0	0	0	0	1	0	0	0	0	0	0	0	0	0		HN24	0	0	0	0	0	0	0
HN25	0	0	0	0	0	0	0	0	0	0	1	0	0	0	1	0	0		HN25	0	0	0	0	0	0	0	0	0	0	0	0	0	0	0	0	0	0	0	0	0		HN25	0	0	0	0	0	0	0
HN26	0	0	0	0	1	0	0	0	0	0	0	0	0	0	1	0	0		HN26	0	0	0	0	0	0	0	0	0	0	0	1	0	0	0	0	0	0	0	0	0		HN26	0	0	0	0	0	0	0
HN27	0	0	0	0	0	0	0	0	0	0	1	0	0	0	0	0	0		HN27	0	0	0	0	0	0	1	0	0	0	0	1	0	0	0	0	0	0	0	0	0		HN27	0	0	0	0	0	0	0
HN28	0	0	0	0	0	0	0	0	0	0	0	0	0	0	0	0	1		HN28	0	0	0	0	0	0	1	0	0	0	0	1	0	0	0	0	0	0	0	0	0		HN28	0	0	0	0	0	0	0
HN29	0	0	0	0	0	0	0	0	0	0	0	0	0	0	0	0	0		HN29	0	0	0	0	0	0	1	0	0	0	0	1	0	0	0	0	0	0	0	0	0		HN29	0	0	0	0	0	0	0
HN30	0	0	0	0	0	0	0	0	0	0	1	0	0	0	1	0	1		HN30	0	0	0	0	0	0	0	0	0	0	0	1	0	0	0	0	0	0	0	0	0		HN30	0	0	0	0	0	0	0
DL1	0	0	0	0	0	0	0	0	0	1	0	0	0	1	0	0	0		DL1	0	0	0	0	0	0	0	1	0	0	0	1	0	1	0	0	0	0	0	1	0		DL1	0	0	0	0	0	0	0
DL2	0	0	0	0	0	0	0	0	0	1	0	0	0	0	0	0	0		DL2	0	0	0	0	0	0	0	0	0	0	0	1	0	1	0	0	0	0	0	1	0		DL2	0	0	0	0	0	0	0
DL3	0	0	0	0	0	0	0	0	0	1	0	0	0	0	0	0	0		DL3	0	0	0	0	0	0	0	0	0	0	0	0	0	1	0	0	0	0	0	1	0		DL3	0	0	0	0	0	0	0
DL4	0	1	0	0	0	1	0	0	0	0	0	0	0	0	0	0	0		DL4	0	0	0	0	0	0	0	0	0	0	0	1	0	1	0	0	0	0	0	1	0		DL4	0	0	0	0	0	0	0
DL5	0	0	0	0	0	0	0	0	0	1	0	0	0	0	0	0	0		DL5	0	0	0	0	0	0	0	0	0	0	0	0	0	1	0	0	0	0	0	1	0		DL5	0	0	0	0	0	0	0
DL6	0	0	0	0	0	1	0	0	0	0	0	0	0	0	0	0	0		DL6	0	0	0	0	0	0	0	0	0	0	0	0	0	1	0	0	0	0	0	1	0		DL6	0	0	0	0	0	0	0
DL7	0	0	0	0	0	0	0	0	0	0	0	0	0	0	0	0	0		DL7	0	0	0	0	0	0	0	0	0	0	0	1	0	1	0	0	0	0	0	1	0		DL7	0	0	0	0	0	0	0
DL8	0	0	0	0	0	0	0	0	0	1	0	0	0	0	0	0	0		DL8	0	0	0	0	0	0	0	0	0	0	0	1	0	1	0	0	0	0	0	1	0		DL8	0	0	0	0	0	0	0
DL9	0	0	0	0	0	0	0	0	0	1	0	0	0	0	0	0	0		DL9	0	0	0	0	0	0	0	0	0	0	0	1	0	0	0	0	0	0	0	1	0		DL9	0	0	0	0	0	0	0
DL10	0	0	0	0	0	0	0	0	0	0	0	0	0	0	0	0	0		DL10	0	0	0	0	0	0	0	0	0	0	0	1	0	1	0	0	0	0	0	1	0		DL10	0	0	0	0	0	0	0
DL11	0	0	0	0	0	1	0	0	0	1	0	0	0	1	0	0	0		DL11	0	0	0	0	0	0	0	0	0	0	0	1	0	1	0	0	0	0	0	1	0		DL11	0	0	0	0	0	0	0
DL12	0	0	0	0	0	1	0	0	0	1	0	0	0	1	0	0	0		DL12	0	0	0	0	0	0	0	0	0	0	0	0	0	1	0	0	0	0	0	1	0		DL12	0	0	0	0	0	0	0
DL13	0	0	0	0	0	0	0	0	0	0	0	0	0	0	0	0	0		DL13	0	0	0	0	0	0	0	0	0	0	0	0	0	1	0	0	0	0	0	1	0		DL13	0	0	0	0	0	0	0
DL14	0	0	0	0	0	0	0	0	0	1	0	0	0	0	0	0	0		DL14	0	0	0	0	0	0	0	0	0	0	0	0	0	1	0	0	0	0	0	1	0		DL14	0	0	0	0	0	0	0
DL15	0	0	0	0	0	0	0	0	0	1	0	0	0	0	0	0	0		DL15	0	0	0	0	0	0	0	0	0	0	0	0	0	1	0	0	0	0	0	1	0		DL15	0	0	0	0	0	0	0
DL16	0	0	0	0	0	0	0	0	0	1	0	0	0	1	0	0	0		DL16	0	0	0	0	0	0	0	0	0	0	0	1	0	1	0	0	0	0	0	1	0		DL16	0	0	0	0	0	0	0
DL17	0	0	0	0	0	1	0	0	0	1	0	0	0	1	0	0	0		DL17	0	0	0	0	0	0	0	1	0	0	0	1	0	1	0	0	0	0	0	1	0		DL17	0	0	0	0	0	0	0
DL18	0	0	0	0	0	1	0	0	0	1	0	0	0	1	0	0	0		DL18	0	0	0	0	0	0	0	0	0	0	0	1	0	1	0	0	0	0	0	1	0		DL18	0	0	0	0	0	0	0
DL19	0	0	0	0	0	1	0	0	0	1	0	0	0	1	0	0	0		DL19	0	0	0	0	0	0	0	0	0	0	0	1	0	1	0	0	0	0	0	0	0		DL19	0	0	0	0	0	0	0
DL20	0	0	0	0	0	0	0	0	0	1	0	0	0	1	0	0	0		DL20	0	0	0	0	0	0	0	0	0	0	0	1	0	0	0	0	0	0	0	0	0		DL20	0	0	0	0	0	0	0
DL21	0	0	0	0	0	0	0	0	0	0	0	0	0	0	0	0	0		DL21	0	0	0	0	0	0	0	0	0	0	0	1	0	1	0	0	0	0	0	1	0		DL21	0	0	0	0	0	0	0
DL22	0	0	0	0	0	0	0	0	0	1	0	0	0	1	0	0	0		DL22	0	0	0	0	0	0	0	0	0	0	0	0	0	1	0	0	0	0	0	1	0		DL22	0	0	0	0	0	0	0
DL23	0	0	0	0	0	0	0	0	0	1	0	0	0	1	0	0	0		DL23	0	0	0	0	0	0	0	0	0	0	0	1	0	0	0	0	0	0	0	1	0		DL23	0	0	0	0	0	0	0
DL24	0	0	0	0	0	0	0	0	0	0	0	0	0	1	0	0	0		DL24	0	0	0	0	0	0	0	0	0	0	0	0	0	1	0	0	0	0	0	1	0		DL24	0	0	0	0	0	0	0
DL25	0	0	0	0	0	0	0	0	0	0	0	0	0	1	0	0	0		DL25	0	0	0	0	0	0	0	0	0	0	0	1	0	1	0	0	0	0	0	0	0		DL25	0	0	0	0	0	0	0
DL26	0	0	0	0	0	0	0	0	0	0	0	0	0	1	0	0	0		DL26	0	0	0	0	0	0	0	0	0	0	0	1	0	1	0	0	0	0	0	1	0		DL26	0	0	0	0	0	0	0
DL27	0	0	0	0	0	0	0	0	0	1	0	0	0	1	0	0	0		DL27	0	0	0	0	0	0	0	0	0	0	0	0	0	1	0	0	0	0	0	1	0		DL27	0	0	0	0	0	0	0
DL28	0	0	0	0	0	0	0	0	0	1	0	0	0	1	0	0	0		DL28	0	0	0	0	0	0	0	0	0	0	0	1	0	1	0	0	0	0	0	1	0		DL28	0	0	0	0	0	0	0
DL29	0	0	0	0	0	0	0	0	0	1	0	0	0	0	0	0	0		DL29	0	0	0	0	0	0	0	0	0	0	0	0	0	1	0	0	0	0	0	1	0		DL29	0	0	0	0	0	0	0
DL30	0	0	0	0	0	0	0	0	0	1	0	0	0	0	0	0	0		DL30	0	0	0	0	0	0	0	0	0	0	0	0	0	1	0	0	0	0	0	1	0		DL30	0	0	0	0	0	0	0
NK1	0	0	0	0	0	0	0	0	0	0	0	0	0	0	0	0	0		NK1	0	0	0	0	0	0	0	0	0	0	1	0	0	0	1	0	0	0	0	0	1		NK1	0	0	0	0	0	0	0
NK2	0	0	0	0	0	0	0	0	0	1	0	0	0	0	0	0	0		NK2	0	0	0	0	0	0	0	0	0	0	1	0	0	0	1	0	0	0	0	0	0		NK2	0	0	0	0	0	0	0
NK3	0	0	1	0	0	0	0	0	0	1	0	0	0	0	0	0	0		NK3	0	0	0	0	0	0	0	0	0	0	0	0	0	0	1	0	0	0	0	0	1		NK3	0	0	0	0	0	0	0
NK4	0	0	0	0	0	0	0	0	0	1	0	0	0	0	0	0	0		NK4	0	0	0	0	0	0	0	0	0	0	0	0	0	0	0	0	0	0	0	0	0		NK4	0	0	0	0	0	0	0
NK5	1	0	1	0	0	0	0	0	0	1	0	0	0	1	0	0	0		NK5	0	0	0	0	0	0	0	0	0	0	0	0	0	0	1	0	0	0	0	0	1		NK5	0	0	0	0	0	0	0
NK6	0	0	0	0	0	0	0	0	0	0	0	0	0	0	0	0	0		NK6	0	0	0	0	0	0	0	0	0	0	0	0	0	0	0	0	0	0	0	0	0		NK6	0	0	0	0	0	0	0
NK7	0	0	0	0	0	0	0	0	0	0	0	0	0	0	0	0	0		NK7	0	0	0	0	0	0	0	0	0	0	0	0	0	0	0	0	0	0	0	0	0		NK7	0	0	0	0	0	0	0
NK8	0	0	0	0	0	0	0	0	0	1	0	0	0	0	0	0	0		NK8	0	0	0	0	0	0	0	0	0	0	1	0	0	0	1	0	0	0	0	0	1		NK8	0	0	0	0	0	0	0
NK9	0	0	0	0	0	0	0	0	0	1	0	0	0	1	0	0	0		NK9	0	0	0	0	0	0	0	0	0	0	1	0	0	0	1	0	0	0	0	0	1		NK9	0	0	0	0	0	0	0
NK10	0	0	0	0	0	0	0	0	0	1	0	0	0	0	0	0	0		NK10	0	0	0	0	0	0	0	0	0	0	0	0	0	0	1	0	0	0	0	0	1		NK10	0	0	0	0	0	0	0
NK11	0	0	1	0	0	0	0	0	0	1	0	0	0	1	0	0	0		NK11	0	0	0	0	0	0	0	0	0	0	0	0	0	0	1	0	0	0	0	0	1		NK11	0	0	0	0	0	0	0
NK12	0	0	0	0	0	0	0	0	0	1	0	0	0	0	0	0	0		NK12	0	0	0	0	0	0	0	0	0	0	1	0	0	0	1	0	0	0	0	0	0		NK12	0	0	0	0	0	0	1
NK13	0	0	0	0	0	0	0	0	0	0	0	0	0	0	0	0	0		NK13	0	0	0	0	0	0	0	0	0	0	0	0	0	0	1	0	0	0	0	0	1		NK13	0	0	0	0	0	0	0
NK14	0	0	0	0	0	0	0	0	0	0	0	0	0	1	0	0	0		NK14	0	0	0	0	0	0	0	0	0	0	0	0	0	0	1	0	0	0	0	0	1		NK14	0	0	0	0	0	0	0
NK15	0	0	0	0	0	0	0	0	0	1	0	0	0	0	0	0	0		NK15	0	0	0	0	0	0	0	0	0	0	1	0	0	0	1	0	0	0	0	0	0		NK15	0	0	0	0	0	0	0
NK16	0	0	0	0	0	0	0	0	0	1	0	0	0	0	0	0	0		NK16	0	0	0	0	0	0	0	0	0	0	1	0	0	0	1	0	0	0	0	0	1		NK16	0	0	0	0	0	0	0
NK17	0	0	0	0	0	0	0	0	0	1	0	0	0	1	0	0	0		NK17	0	0	0	0	0	0	0	0	0	0	0	0	0	0	0	0	0	0	0	0	0		NK17	0	0	0	0	0	0	0
NK18	0	0	0	0	0	0	0	0	0	1	0	0	0	0	0	0	0		NK18	0	0	0	0	0	0	0	0	0	0	0	0	0	0	1	0	0	0	0	0	1		NK18	0	0	0	0	0	0	0
NK19	0	0	0	0	0	0	0	0	0	1	0	0	0	0	0	0	0		NK19	0	0	0	0	0	0	0	0	0	0	0	0	0	0	1	0	0	0	0	0	1		NK19	0	0	0	0	0	0	0
NK20	0	0	0	0	0	0	0	0	0	1	0	0	0	0	0	0	0		NK20	0	0	0	0	0	0	0	0	0	0	1	0	0	0	1	0	0	0	0	0	1		NK20	0	0	0	0	0	0	0
NK21	1	0	0	0	0	0	0	0	0	0	0	0	0	0	0	0	0		NK21	0	0	0	0	0	0	0	0	0	0	1	0	0	0	1	0	0	0	0	0	1		NK21	0	0	0	0	0	0	0
NK22	0	0	0	0	0	0	0	0	0	0	0	0	0	1	0	0	0		NK22	0	0	0	0	0	0	0	0	0	0	1	0	0	0	1	0	0	0	0	0	1		NK22	0	0	0	0	0	0	0
NK23	0	0	0	0	0	0	0	0	0	0	0	0	0	0	0	0	0		NK23	0	0	0	0	0	0	0	0	0	0	0	0	0	0	1	0	0	0	0	0	1		NK23	0	0	0	0	0	0	0
NK24	0	0	0	0	0	0	0	0	0	0	0	0	0	1	0	0	0		NK24	0	0	0	0	0	0	0	0	0	0	1	0	0	0	1	0	0	0	0	0	1		NK24	0	0	0	0	0	0	0
NK25	0	0	1	0	0	0	0	0	0	1	0	0	0	1	0	0	0		NK25	0	0	0	0	0	0	0	0	0	0	1	0	0	0	0	0	0	0	0	0	0		NK25	0	0	0	0	0	0	1
NK26	0	0	0	0	0	0	0	0	0	1	0	0	0	1	0	0	0		NK26	0	0	0	0	0	0	0	0	0	0	0	0	0	0	1	0	0	0	0	0	1		NK26	0	0	0	0	0	0	0
NK27	0	0	1	0	0	0	0	0	0	1	0	0	0	1	0	0	0		NK27	0	0	0	0	0	0	0	0	0	0	0	0	0	0	1	0	0	0	0	0	1		NK27	0	0	0	0	0	0	0
NK28	0	0	0	0	0	0	0	0	0	1	0	0	0	1	0	0	0		NK28	0	0	0	0	0	0	0	0	0	0	1	0	0	0	1	0	0	0	0	0	1		NK28	0	0	0	0	0	0	0
NK29	0	0	0	0	0	0	0	0	0	1	0	0	0	1	0	0	0		NK29	0	0	0	0	0	0	0	0	0	0	0	0	0	0	1	0	0	0	0	0	1		NK29	0	0	0	0	0	0	0
NK30	0	0	0	0	0	0	0	0	0	1	0	0	0	1	0	0	0		NK30	0	0	0	0	0	0	0	0	0	0	0	0	0	0	1	0	0	0	0	0	1		NK30	0	0	0	0	0	0	0
JS1	0	0	0	0	0	0	0	0	0	0	0	0	0	0	0	0	0		JS1	1	0	0	0	0	0	0	0	0	0	0	1	0	0	0	0	0	1	0	0	0		JS1	0	0	0	0	0	0	0
JS2	0	0	0	0	0	0	0	0	0	1	0	0	1	0	0	0	0		JS2	0	0	0	0	0	0	0	0	0	0	0	1	0	0	0	0	0	1	0	0	0		JS2	0	0	0	0	0	0	0
JS3	0	0	0	0	0	0	0	0	0	1	0	0	0	0	0	0	0		JS3	0	0	0	0	0	0	0	0	0	0	0	1	0	0	0	0	0	0	0	0	0		JS3	0	0	0	0	0	0	0
JS4	0	0	0	0	0	0	0	0	0	1	0	0	1	0	0	0	0		JS4	0	0	0	0	0	0	0	0	0	0	0	1	0	0	0	0	0	1	0	0	0		JS4	0	0	0	0	0	0	0
JS5	0	0	0	0	0	0	0	0	0	0	0	0	1	0	0	0	0		JS5	0	0	0	0	0	0	0	0	0	0	0	1	0	0	0	0	0	1	0	0	0		JS5	0	0	0	0	0	0	0
JS6	0	0	0	0	0	0	0	0	0	0	0	0	0	0	1	0	0		JS6	0	0	0	0	0	0	1	0	0	0	0	1	0	0	0	0	0	1	0	0	0		JS6	0	0	0	0	0	0	0
JS7	0	0	0	0	0	0	0	0	0	1	0	0	1	0	0	0	0		JS7	0	0	0	0	0	0	1	0	0	0	0	1	0	0	0	0	0	1	0	0	0		JS7	0	0	0	0	0	0	0
JS8	0	0	0	0	0	0	0	0	0	1	0	0	1	0	0	0	0		JS8	0	0	0	0	0	0	0	0	0	0	0	1	0	0	0	0	0	1	0	0	0		JS8	0	0	0	0	0	0	0
JS9	0	0	0	0	0	0	0	0	0	0	0	0	1	0	0	0	0		JS9	0	0	0	0	0	0	1	0	0	0	0	1	0	0	0	0	0	0	0	0	0		JS9	0	0	0	0	0	0	0
JS10	0	0	0	0	0	0	0	0	0	1	0	0	1	0	0	0	0		JS10	0	0	0	0	0	0	1	0	0	0	0	1	0	0	0	0	0	0	0	0	0		JS10	0	0	0	0	0	0	0
JS11	0	0	0	0	0	0	0	0	0	1	0	0	1	0	0	0	0		JS11	0	0	0	0	0	0	1	0	0	0	0	1	0	0	0	0	0	1	0	0	0		JS11	0	0	0	0	0	0	0
JS12	0	0	0	0	0	0	0	0	0	0	0	0	0	0	0	0	0		JS12	0	0	0	0	0	0	0	0	0	0	0	0	0	0	0	0	0	0	0	0	0		JS12	0	0	0	0	0	0	0
JS13	0	0	0	0	0	0	0	0	0	0	0	0	0	0	0	0	0		JS13	0	0	0	0	0	0	0	0	0	0	0	0	0	0	0	0	0	0	0	0	0		JS13	0	0	0	0	0	0	0
JS14	0	0	0	0	0	0	0	0	0	1	0	0	0	0	0	0	0		JS14	0	0	0	0	0	0	0	0	0	0	0	1	0	0	0	0	0	1	0	0	0		JS14	0	0	0	0	0	0	0
JS15	0	0	0	0	0	0	0	0	0	0	0	0	0	0	0	0	0		JS15	0	0	0	0	0	0	1	0	0	0	0	1	0	0	0	0	0	1	0	0	0		JS15	0	0	0	0	0	0	0
JS16	0	0	0	0	0	0	0	0	0	0	0	0	1	0	0	0	0		JS16	0	0	0	0	0	0	0	0	0	0	0	1	0	0	0	0	0	1	0	0	0		JS16	0	0	0	0	0	0	0
JS17	0	0	0	0	0	0	0	0	0	1	0	0	0	0	0	0	0		JS17	0	0	0	0	0	0	0	0	0	0	0	1	0	0	0	0	0	1	0	0	0		JS17	0	0	0	0	0	0	0
JS18	0	0	0	0	0	0	0	0	0	0	0	0	1	0	0	0	0		JS18	0	0	0	0	0	0	1	0	0	0	0	1	0	0	0	0	0	1	0	0	0		JS18	0	0	0	0	0	0	0
JS19	0	0	0	0	0	0	0	0	0	1	0	0	1	0	0	0	0		JS19	0	0	0	0	0	0	1	0	0	0	0	1	0	0	0	0	0	1	0	0	0		JS19	0	0	0	0	0	0	0
JS20	0	0	0	0	0	0	0	0	0	0	0	0	1	0	0	0	0		JS20	0	0	0	0	0	0	1	0	0	0	0	1	0	0	0	0	0	1	0	0	0		JS20	0	0	0	0	0	0	0
JS21	0	0	0	0	0	0	0	0	0	0	0	0	1	0	1	0	0		JS21	0	0	0	0	0	0	1	0	0	0	0	1	0	0	0	0	0	1	0	0	0		JS21	0	0	0	0	0	0	0
JS22	0	0	0	0	0	0	0	0	0	0	0	0	0	0	0	0	0		JS22	0	0	0	0	0	0	0	0	0	0	0	1	0	0	0	0	0	1	0	0	0		JS22	0	0	0	0	0	0	0
JS23	0	0	0	0	0	0	0	0	0	0	0	0	0	0	1	0	0		JS23	0	0	0	0	0	0	1	0	0	0	0	1	0	0	0	0	0	1	0	0	0		JS23	0	0	0	0	0	0	0
JS24	0	0	0	0	0	0	0	0	0	1	0	0	1	0	0	0	0		JS24	0	0	0	0	0	0	0	0	0	0	0	1	0	0	0	0	0	1	0	0	0		JS24	0	0	0	0	0	0	0
JS25	0	0	0	0	0	0	0	0	0	1	0	0	1	0	0	0	0		JS25	0	1	0	0	0	0	1	0	0	0	0	1	0	0	0	0	0	0	0	0	0		JS25	0	0	0	0	0	0	0
JS26	0	0	0	0	0	0	0	0	0	0	0	0	1	0	0	0	0		JS26	0	0	0	0	0	0	1	0	0	0	0	1	0	0	0	0	0	0	0	0	0		JS26	0	0	0	0	0	0	0
JS27	0	0	0	0	0	0	0	0	0	1	0	0	1	0	0	0	0		JS27	0	0	0	0	0	0	1	0	0	0	0	1	0	0	0	0	0	1	0	0	0		JS27	0	0	0	0	0	0	0
JS28	0	0	0	0	0	0	0	0	0	0	0	0	1	0	1	0	0		JS28	0	0	0	0	0	0	1	0	0	0	0	1	0	0	0	0	0	1	0	0	0		JS28	0	0	0	0	0	0	0
JS29	0	0	0	0	0	0	0	0	0	1	0	0	0	0	0	0	0		JS29	0	0	0	0	0	0	1	0	0	0	0	1	0	0	0	0	0	1	0	0	0		JS29	0	0	0	0	0	0	0
JS30	0	0	0	0	0	0	0	0	0	1	0	0	0	0	0	0	0		JS30	0	0	0	0	0	0	1	0	0	0	0	1	0	0	0	0	0	1	0	0	0		JS30	0	0	0	0	0	0	0
[truncated: 92 more columns]
